# Supplementary material for: Indoor Organic Photovoltaics with Over 29% Efficiency and Great Stability Enabled by Giant Dimeric Acceptors with Hypsochromic Absorption and High Glass Transition Temperature
Source: Adv Sci (Weinh). 2025 Oct 15;12(44):e12690. doi: 10.1002/advs.202512690 (PMC12667510; doi:10.1002/advs.202512690)
Supplement: Supplementary file 2 — Supporting Information [file ADVS-12-e12690-s002.zip]

Archive with 2 entries (2 files):
- EQE data.xlsx
- J-V measurement data file.xlsx
