# Supplementary material for: Indoor Organic Photovoltaics with Over 29% Efficiency and Great Stability Enabled by Giant Dimeric Acceptors with Hypsochromic Absorption and High Glass Transition Temperature
Source: Adv Sci (Weinh). 2025 Oct 15;12(44):e12690. doi: 10.1002/advs.202512690 (PMC12667510; doi:10.1002/advs.202512690)
Supplement: Supplementary file 2 — Supporting Information [file ADVS-12-e12690-s002.zip › EQE data.xlsx]

## Sheet: Sheet1
								EQE
					PM6:PYFO-V
					PM6:OBO-2F			300	2.96917	2.05085	2.52281	2.22587
					PM6:DY6FO-V			310	5.06632	4.60389	6.32487	5.16262
					PM6:DY4FO-V			320	8.9928	9.61045	14.1317	11.7335
								330	16.0871	16.0433	23.904	21.0949
								340	24.36	23.7253	32.8499	29.4869
								350	29.7944	32.9804	42.4093	37.8609
								360	30.9038	41.2582	50.5463	45.3156
								370	29.5903	47.5936	56.9286	51.0597
								380	27.9085	53.8302	63.4309	57.075
								390	25.7864	57.4432	67.4611	61.5424
								400	26.4416	61.5526	72.7845	67.7869
								410	29.7897	63.366	74.924	71.498
								420	35.2151	64.3508	76.0137	72.8875
								430	41.0055	65.2303	75.8915	73.4486
								440	46.3132	66.9242	76.0054	73.8978
								450	50.2028	68.4552	76.183	73.9163
								460	52.8166	70.1077	76.5723	74.2381
								470	54.0132	72.1223	77.0494	74.7955
								480	54.7139	73.7757	77.8297	75.6031
								490	55.041	76.0801	79.5361	77.3514
								500	55.7834	78.3398	81.9151	79.7916
								510	56.9414	80.6903	83.9672	82.5942
								520	58.3314	82.2162	84.9958	84.4292
								530	59.6103	82.8501	85.0343	85.3429
								540	60.5145	82.5884	84.4022	85.2423
								550	61.106	82.2207	83.2962	84.7838
								560	61.4742	81.6794	82.4044	83.8433
								570	60.9542	80.9397	81.2002	82.3513
								580	60.5174	80.6825	80.5317	81.5411
								590	59.8346	80.7435	80.7668	81.3258
								600	59.5166	80.4318	80.6292	81.0701
								610	58.9134	80.0799	80.3673	80.7492
								620	58.3816	79.8508	79.9483	80.3146
								630	57.5453	79.5359	79.9628	79.7539
								640	56.7891	79.2034	80.0207	79.9314
								650	56.5613	78.1374	79.5428	80.3773
								660	57.0243	77.0391	79.6763	82.2094
								670	58.2738	76.6092	80.0731	84.2672
								680	58.6088	76.6369	81.1339	86.3734
								690	58.4915	76.0437	81.4142	86.9395
								700	58.6113	74.2467	81.9312	86.7376
								710	58.3562	72.5821	82.448	86.6981
								720	57.1896	72.6365	82.8762	87.6761
								730	55.0354	73.9869	83.4597	88.937
								740	52.9511	75.1266	84.9647	88.7123
								750	50.4612	75.2304	85.5316	87.3237
								760	48.3658	73.7757	85.4762	84.7558
								770	45.4861	71.2973	83.3706	82.057
								780	38.09	63.8785	78.9376	74.4543
								790	26.4544	49.0113	70.1836	56.9838
								800	15.8541	30.0911	55.1092	34.1185
								810	8.75876	14.7048	36.1617	16.8081
								820	4.03216	5.57615	18.1862	6.3379
								830	2.63378	3.23056	11.8323	3.77413
								840	1.43471	1.51754	5.86338	1.81501
								850	0.90234	0.88631	2.94618	1.1278
								860	0.43674	0.54386	1.53675	0.68098
								870	0.32934	0.31975	0.82945	0.39004
								880	0.14431	0.12835	0.37086	0.15204
								890	0.11049	0.10272	0.24871	0.12787
								900	0.06012	0.05803	0.15311	0.08831
								910	0.04209	0.04983	0.1066	0.07949
								920	0.03511	0.04569	0.067	0.04559
								930	0.08176	0.09231	0.0837	0.09841
								940	0.03073	0.04218	0.07506	0.07377
								950	0.03707	0.05226	0.06252	0.08675
								960	0.03605	0.06727	0.04902	0.13429
								970	0.04332	0.0645	0.06727	0.09484
								980	0.01743	0.03108	0.02894	0.02897
								990	0.01191	0.01656	0.03064	0.04988
								1000	0.01547	0.03563	0.04822	0.04765
