# Supplementary material for: Indoor Organic Photovoltaics with Over 29% Efficiency and Great Stability Enabled by Giant Dimeric Acceptors with Hypsochromic Absorption and High Glass Transition Temperature
Source: Adv Sci (Weinh). 2025 Oct 15;12(44):e12690. doi: 10.1002/advs.202512690 (PMC12667510; doi:10.1002/advs.202512690)
Supplement: Supplementary file 2 — Supporting Information [file ADVS-12-e12690-s002.zip › J-V measurement data file.xlsx]

## Sheet: Sheet1
									J-V under one-sun
					PM6:OBO-2F				-0.2	-15.1321	-0.8	-23	-0.2	-22.2	-0.2	-20.202
					PM6:DY4FO-V				-0.18	-15.1108	-0.79	-23	-0.18	-22.2	-0.18	-20.1928
					PM6:DY6FO-V				-0.16	-15.0892	-0.78	-23	-0.16	-22.2	-0.16	-20.1841
					PM6:PYFO-V				-0.14	-15.0674	-0.77	-23	-0.14	-22.2	-0.14	-20.1759
									-0.12	-15.0453	-0.76	-23	-0.12	-22.1	-0.12	-20.1682
									-0.1	-15.023	-0.75	-23	-0.1	-22.1	-0.1	-20.1609
									-0.08	-15.0004	-0.74	-23	-0.08	-22	-0.08	-20.1535
									-0.06	-14.9776	-0.73	-23	-0.06	-22.1	-0.06	-20.1519
									-0.04	-14.9545	-0.72	-23	-0.04	-22.1	-0.04	-20.1418
									-0.02	-14.9312	-0.71	-23	-0.02	-22.1	-0.02	-20.1295
									-1e-06	-14.9077	-0.7	-22.9	-1e-06	-22.1	-1e-06	-20.1084
									0.02	-14.8839	-0.69	-22.9	0.02	-22.1	0.02	-20.0779
									0.04	-14.8599	-0.68	-22.9	0.04	-22.1	0.04	-20.0478
									0.06	-14.8314	-0.67	-22.9	0.06	-22.1	0.06	-20.0233
									0.08	-14.8041	-0.66	-22.9	0.08	-22	0.08	-20.0135
									0.1	-14.7786	-0.65	-22.9	0.1	-22.1	0.1	-20.0116
									0.12	-14.7551	-0.64	-22.9	0.12	-22	0.12	-20.0128
									0.14	-14.7313	-0.63	-22.9	0.14	-22	0.14	-20.016
									0.16	-14.7069	-0.62	-22.9	0.16	-22	0.16	-20.0052
									0.18	-14.6822	-0.61	-22.9	0.18	-21.9	0.18	-19.9749
									0.2	-14.6579	-0.6	-22.9	0.2	-21.9	0.2	-19.927
									0.22	-14.6334	-0.59	-22.9	0.22	-21.9	0.22	-19.8686
									0.24	-14.6079	-0.58	-22.9	0.24	-21.9	0.24	-19.8162
									0.26	-14.5798	-0.57	-22.9	0.26	-21.9	0.26	-19.7795
									0.28	-14.5485	-0.56	-22.8	0.28	-21.8	0.28	-19.7601
									0.3	-14.5145	-0.55	-22.8	0.3	-21.8	0.3	-19.7534
									0.32	-14.4781	-0.54	-22.8	0.32	-21.8	0.32	-19.759
									0.34	-14.4417	-0.53	-22.8	0.34	-21.8	0.34	-19.7696
									0.36	-14.4071	-0.52	-22.8	0.36	-21.7	0.36	-19.7722
									0.38	-14.3759	-0.51	-22.8	0.38	-21.7	0.38	-19.7566
									0.4	-14.3465	-0.5	-22.8	0.4	-21.7	0.4	-19.7195
									0.42	-14.3159	-0.49	-22.8	0.42	-21.7	0.42	-19.6648
									0.44	-14.2796	-0.48	-22.8	0.44	-21.6	0.44	-19.6048
									0.46	-14.2369	-0.47	-22.8	0.46	-21.6	0.46	-19.5518
									0.48	-14.1877	-0.46	-22.8	0.48	-21.6	0.48	-19.5102
									0.5	-14.1343	-0.45	-22.8	0.5	-21.6	0.5	-19.4857
									0.52	-14.0775	-0.44	-22.8	0.52	-21.5	0.52	-19.4725
									0.54	-14.0186	-0.43	-22.8	0.54	-21.5	0.54	-19.4549
									0.56	-13.9576	-0.42	-22.8	0.56	-21.5	0.56	-19.432
									0.58	-13.8935	-0.41	-22.8	0.58	-21.4	0.58	-19.3933
									0.6	-13.8259	-0.4	-22.7	0.6	-21.3	0.6	-19.3259
									0.62	-13.7531	-0.39	-22.7	0.62	-21.3	0.62	-19.2392
									0.64	-13.675	-0.38	-22.7	0.64	-21.2	0.64	-19.1408
									0.66	-13.5925	-0.37	-22.7	0.66	-21.2	0.66	-19.045
									0.68	-13.5059	-0.36	-22.7	0.68	-21.1	0.68	-18.9601
									0.7	-13.4134	-0.35	-22.7	0.7	-21.1	0.7	-18.8833
									0.72	-13.3104	-0.34	-22.7	0.72	-21	0.72	-18.8015
									0.74	-13.1859	-0.33	-22.7	0.74	-20.8	0.74	-18.706
									0.76	-13.0225	-0.32	-22.7	0.76	-20.7	0.76	-18.5929
									0.78	-12.7968	-0.31	-22.7	0.78	-20.5	0.78	-18.4419
									0.8	-12.477	-0.3	-22.7	0.8	-20.3	0.8	-18.2472
									0.82	-12.0234	-0.29	-22.7	0.82	-20.1	0.82	-17.9725
									0.84	-11.3889	-0.28	-22.7	0.84	-19.8	0.84	-17.6221
									0.86	-10.5217	-0.27	-22.7	0.86	-19.3	0.86	-17.1741
									0.88	-9.36542	-0.26	-22.7	0.88	-18.7	0.88	-16.5854
									0.9	-7.86617	-0.25	-22.7	0.9	-17.7	0.9	-15.7667
									0.92	-5.96864	-0.24	-22.7	0.92	-16.2	0.92	-14.5892
									0.94	-3.62413	-0.23	-22.7	0.94	-13.8	0.94	-12.869
									0.96	-0.78714	-0.22	-22.7	0.96	-10.2	0.96	-10.3681
									0.98	3.06076	-0.21	-22.6	0.98	-5.07	0.98	-6.818
									1	7.39976	-0.2	-22.6	1	2.09	1	-1.96596
									1.02	12.2298	-0.19	-22.6	1.02	11.4	1.02	4.41982
									1.03982	17.551	-0.18	-22.6	1.04	23	1.04	12.4388
									1.06	23.3633	-0.17	-22.6	1.06	36.6	1.06	22.1329
									1.08	29.6666	-0.16	-22.6	1.08	52.1	1.08	33.4448
									1.1	36.4611	-0.15	-22.5	1.1	69.2	1.1	46.252
									1.12	43.7466	-0.14	-22.5	1.12	87.8	1.12	59.9892
									1.14	51.5232	-0.13	-22.5	1.14	108	1.14	75.0196
									1.16	59.7909	-0.12	-22.5	1.16	128	1.16	91.3432
									1.18	68.5497	-0.11	-22.5	1.18	150	1.18	108.96
									1.2	77.7996	-0.1	-22.5	1.2	173	1.2	127.87
									--	--	-0.09	-22.5		--	--	--
									--	--	-0.08	-22.5		--	--	--
									--	--	-0.07	-22.5		--	--	--
									--	--	-0.06	-22.5		--	--	--
									--	--	-0.05	-22.5		--	--	--
									--	--	-0.04	-22.5		--	--	--
									--	--	-0.03	-22.4		--	--	--
									--	--	-0.02	-22.4		--	--	--
									--	--	-0.01	-22.4		--	--	--
									--	--	0	-22.4		--	--	--
									--	--	0.01	-22.4		--	--	--
									--	--	0.02	-22.3		--	--	--
									--	--	0.03	-22.3		--	--	--
									--	--	0.04	-22.3		--	--	--
									--	--	0.05	-22.3		--	--	--
									--	--	0.06	-22.3		--	--	--
									--	--	0.07	-22.3		--	--	--
									--	--	0.08	-22.3		--	--	--
									--	--	0.09	-22.3		--	--	--
									--	--	0.1	-22.3		--	--	--
									--	--	0.11	-22.3		--	--	--
									--	--	0.12	-22.3		--	--	--
									--	--	0.13	-22.3		--	--	--
									--	--	0.14	-22.3		--	--	--
									--	--	0.15	-22.2		--	--	--
									--	--	0.16	-22.2		--	--	--
									--	--	0.17	-22.2		--	--	--
									--	--	0.18	-22.2		--	--	--
									--	--	0.19	-22.2		--	--	--
									--	--	0.2	-22.2		--	--	--
									--	--	0.21	-22.1		--	--	--
									--	--	0.22	-22.1		--	--	--
									--	--	0.23	-22.1		--	--	--
									--	--	0.24	-22.1		--	--	--
									--	--	0.25	-22.1		--	--	--
									--	--	0.26	-22		--	--	--
									--	--	0.27	-22		--	--	--
									--	--	0.28	-22		--	--	--
									--	--	0.29	-22		--	--	--
									--	--	0.3	-22		--	--	--
									--	--	0.31	-22		--	--	--
									--	--	0.32	-22		--	--	--
									--	--	0.33	-22		--	--	--
									--	--	0.34	-22		--	--	--
									--	--	0.35	-21.9		--	--	--
									--	--	0.36	-21.9		--	--	--
									--	--	0.37	-21.9		--	--	--
									--	--	0.38	-21.9		--	--	--
									--	--	0.39	-21.8		--	--	--
									--	--	0.4	-21.8		--	--	--
									--	--	0.41	-21.8		--	--	--
									--	--	0.42	-21.7		--	--	--
									--	--	0.43	-21.7		--	--	--
									--	--	0.44	-21.7		--	--	--
									--	--	0.45	-21.7		--	--	--
									--	--	0.46	-21.7		--	--	--
									--	--	0.47	-21.6		--	--	--
									--	--	0.48	-21.6		--	--	--
									--	--	0.49	-21.6		--	--	--
									--	--	0.5	-21.5		--	--	--
									--	--	0.51	-21.5		--	--	--
									--	--	0.52	-21.5		--	--	--
									--	--	0.53	-21.5		--	--	--
									--	--	0.54	-21.4		--	--	--
									--	--	0.55	-21.4		--	--	--
									--	--	0.56	-21.4		--	--	--
									--	--	0.57	-21.3		--	--	--
									--	--	0.58	-21.3		--	--	--
									--	--	0.59	-21.2		--	--	--
									--	--	0.6	-21.2		--	--	--
									--	--	0.61	-21.2		--	--	--
									--	--	0.62	-21.1		--	--	--
									--	--	0.63	-21		--	--	--
									--	--	0.64	-21		--	--	--
									--	--	0.65	-20.9		--	--	--
									--	--	0.66	-20.9		--	--	--
									--	--	0.67	-20.8		--	--	--
									--	--	0.68	-20.8		--	--	--
									--	--	0.69	-20.7		--	--	--
									--	--	0.7	-20.6		--	--	--
									--	--	0.71	-20.5		--	--	--
									--	--	0.72	-20.4		--	--	--
									--	--	0.73	-20.3		--	--	--
									--	--	0.74	-20.1		--	--	--
									--	--	0.75	-20		--	--	--
									--	--	0.76	-19.8		--	--	--
									--	--	0.77	-19.6		--	--	--
									--	--	0.78	-19.4		--	--	--
									--	--	0.79	-19.2		--	--	--
									--	--	0.8	-18.9		--	--	--
									--	--	0.81	-18.7		--	--	--
									--	--	0.82	-18.3		--	--	--
									--	--	0.83	-18		--	--	--
									--	--	0.84	-17.5		--	--	--
									--	--	0.85	-17		--	--	--
									--	--	0.86	-16.4		--	--	--
									--	--	0.87	-15.7		--	--	--
									--	--	0.88	-14.9		--	--	--
									--	--	0.89	-14		--	--	--
									--	--	0.9	-12.9		--	--	--
									--	--	0.91	-11.7		--	--	--
									--	--	0.92	-10.2		--	--	--
									--	--	0.93	-8.54		--	--	--
									--	--	0.94	-6.6		--	--	--
									--	--	0.95	-4.37		--	--	--
									--	--	0.96	-1.84		--	--	--
									--	--	0.97	1.03		--	--	--
									--	--	0.98	4.26		--	--	--
									--	--	0.99	7.86		--	--	--
									--	--	1	11.9		--	--	--
									--	--	1.01	16.3		--	--	--
									--	--	1.02	21.2		--	--	--
									--	--	1.03	26.5		--	--	--
									--	--	1.04	32.3		--	--	--
									--	--	1.05	38.5		--	--	--
									--	--	1.06	45		--	--	--
									--	--	1.07	52		--	--	--
									--	--	1.08	59.4		--	--	--
									--	--	1.09	67.2		--	--	--
									--	--	1.1	75.4		--	--	--

## Sheet: Sheet2
											Indoor J-V
											-0.2	-0.26	-0.131	-0.065	-0.19	-0.0951	-0.0485		-0.3	-0.255	--	--	--	-0.2	-0.12869	-0.06239
							PM6:PYFO-V				-0.19	-0.259	-0.131	-0.0648	-0.19	-0.095	-0.0485		-0.29	-0.255	--	--	--	-0.18	-0.12856	-0.06232
							PM6:OBO-2F				-0.18	-0.26	-0.131	-0.0647	-0.19	-0.0948	-0.0484		-0.28	-0.254	--	--	--	-0.16	-0.12856	-0.06224
							PM6:DY6FO-V				-0.17	-0.259	-0.131	-0.0649	-0.189	-0.0947	-0.0483		-0.27	-0.254	--	--	--	-0.14	-0.12844	-0.06216
							PM6:DY4FO-V				-0.16	-0.259	-0.131	-0.0649	-0.189	-0.0946	-0.0482		-0.26	-0.254	--	--	--	-0.12	-0.12832	-0.06208
											-0.15	-0.259	-0.131	-0.0649	-0.189	-0.0944	-0.048		-0.25	-0.254	--	--	--	-0.1	-0.1282	-0.062
											-0.14	-0.259	-0.131	-0.0647	-0.189	-0.0943	-0.0479		-0.24	-0.254	--	--	--	-0.08	-0.12808	-0.06191
											-0.13	-0.259	-0.131	-0.0648	-0.188	-0.0942	-0.0478		-0.23	-0.254	--	--	--	-0.06	-0.12785	-0.06183
											-0.12	-0.259	-0.131	-0.0647	-0.188	-0.094	-0.0477		-0.22	-0.254	--	--	--	-0.04	-0.12773	-0.06174
											-0.11	-0.259	-0.131	-0.0646	-0.188	-0.0939	-0.0476		-0.21	-0.254	--	--	--	-0.02	-0.1276	-0.06165
											-0.1	-0.259	-0.131	-0.0647	-0.188	-0.0937	-0.0475		-0.2	-0.254	-0.269	-0.133	-0.0692	0	-0.12748	-0.06156
											-0.09	-0.259	-0.13	-0.0645	-0.188	-0.0936	-0.0474		-0.19	-0.254	-0.268	-0.133	-0.0691	0.02	-0.12735	-0.06147
											-0.08	-0.258	-0.13	-0.0646	-0.187	-0.0935	-0.0473		-0.18	-0.254	-0.268	-0.132	-0.0691	0.04	-0.12721	-0.06137
											-0.07	-0.259	-0.13	-0.0646	-0.187	-0.0933	-0.0472		-0.17	-0.254	-0.268	-0.132	-0.0691	0.06	-0.12707	-0.06127
											-0.06	-0.259	-0.13	-0.0647	-0.187	-0.0932	-0.0471		-0.16	-0.253	-0.268	-0.132	-0.069	0.08	-0.12693	-0.06117
											-0.05	-0.258	-0.13	-0.0646	-0.187	-0.0931	-0.047		-0.15	-0.253	-0.268	-0.132	-0.069	0.1	-0.12681	-0.06107
											-0.04	-0.258	-0.13	-0.0645	-0.186	-0.0929	-0.0469		-0.14	-0.253	-0.268	-0.132	-0.0689	0.12	-0.12666	-0.06096
											-0.03	-0.258	-0.13	-0.0644	-0.186	-0.0928	-0.0468		-0.13	-0.253	-0.268	-0.132	-0.0689	0.14	-0.1265	-0.06085
											-0.02	-0.258	-0.13	-0.0644	-0.186	-0.0926	-0.0467		-0.12	-0.253	-0.268	-0.132	-0.0688	0.16	-0.12634	-0.06073
											-0.01	-0.258	-0.13	-0.0643	-0.186	-0.0925	-0.0466		-0.11	-0.253	-0.268	-0.132	-0.0688	0.18	-0.1262	-0.06062
											0	-0.258	-0.13	-0.0643	-0.185	-0.0923	-0.0465		-0.1	-0.253	-0.268	-0.132	-0.0687	0.2	-0.126	-0.06049
											0.01	-0.258	-0.13	-0.0643	-0.185	-0.0922	-0.0464		-0.09	-0.253	-0.267	-0.132	-0.0687	0.22	-0.12582	-0.06036
											0.02	-0.258	-0.13	-0.0642	-0.185	-0.092	-0.0462		-0.08	-0.253	-0.267	-0.132	-0.0686	0.24	-0.12565	-0.06023
											0.03	-0.257	-0.13	-0.0643	-0.185	-0.0919	-0.0461		-0.07	-0.252	-0.267	-0.132	-0.0686	0.26	-0.12547	-0.0601
											0.04	-0.257	-0.13	-0.0642	-0.184	-0.0917	-0.046		-0.06	-0.252	-0.267	-0.132	-0.0685	0.28	-0.12527	-0.05996
											0.05	-0.258	-0.13	-0.0641	-0.184	-0.0916	-0.0459		-0.05	-0.252	-0.267	-0.132	-0.0685	0.3	-0.12508	-0.05982
											0.06	-0.257	-0.13	-0.064	-0.184	-0.0915	-0.0458		-0.04	-0.252	-0.267	-0.132	-0.0684	0.32	-0.12482	-0.05967
											0.07	-0.257	-0.129	-0.0642	-0.184	-0.0913	-0.0457		-0.03	-0.252	-0.267	-0.131	-0.0684	0.34	-0.12461	-0.05951
											0.08	-0.257	-0.13	-0.064	-0.183	-0.0912	-0.0456		-0.02	-0.252	-0.267	-0.131	-0.0683	0.36	-0.12438	-0.05935
											0.09	-0.257	-0.129	-0.064	-0.183	-0.091	-0.0455		-0.01	-0.252	-0.267	-0.131	-0.0683	0.38	-0.12415	-0.05918
											0.1	-0.257	-0.13	-0.0638	-0.183	-0.0909	-0.0453		0	-0.252	-0.267	-0.131	-0.0682	0.4	-0.12392	-0.059
											0.11	-0.257	-0.129	-0.0639	-0.183	-0.0907	-0.0452		0.01	-0.252	-0.266	-0.131	-0.0682	0.42	-0.12373	-0.05882
											0.12	-0.257	-0.129	-0.0639	-0.182	-0.0905	-0.0451		0.02	-0.252	-0.266	-0.131	-0.0681	0.44	-0.12346	-0.05862
											0.13	-0.256	-0.129	-0.0639	-0.182	-0.0904	-0.045		0.03	-0.252	-0.266	-0.131	-0.0681	0.46	-0.12318	-0.05841
											0.14	-0.257	-0.129	-0.0637	-0.182	-0.0902	-0.0449		0.04	-0.252	-0.266	-0.131	-0.068	0.48	-0.12288	-0.05819
											0.15	-0.256	-0.129	-0.0638	-0.181	-0.09	-0.0448		0.05	-0.251	-0.266	-0.131	-0.068	0.5	-0.12255	-0.05796
											0.16	-0.256	-0.129	-0.0636	-0.181	-0.0899	-0.0446		0.06	-0.252	-0.266	-0.131	-0.0679	0.52	-0.12221	-0.05771
											0.17	-0.256	-0.129	-0.0636	-0.181	-0.0897	-0.0445		0.07	-0.252	-0.266	-0.131	-0.0679	0.54	-0.12185	-0.05745
											0.18	-0.256	-0.129	-0.0637	-0.181	-0.0895	-0.0444		0.08	-0.251	-0.266	-0.131	-0.0678	0.56	-0.12145	-0.05716
											0.19	-0.256	-0.129	-0.0635	-0.18	-0.0894	-0.0443		0.09	-0.251	-0.266	-0.131	-0.0678	0.58	-0.12102	-0.05684
											0.2	-0.255	-0.129	-0.0634	-0.18	-0.0892	-0.0441		0.1	-0.251	-0.265	-0.13	-0.0677	0.6	-0.12055	-0.0565
											0.21	-0.256	-0.129	-0.0634	-0.18	-0.089	-0.044		0.11	-0.25	-0.265	-0.13	-0.0676	0.62	-0.12002	-0.05611
											0.22	-0.255	-0.128	-0.0634	-0.179	-0.0888	-0.0439		0.12	-0.25	-0.265	-0.13	-0.0676	0.64	-0.11942	-0.05567
											0.23	-0.255	-0.128	-0.0635	-0.179	-0.0887	-0.0438		0.13	-0.251	-0.265	-0.13	-0.0675	0.66	-0.1187	-0.05517
											0.24	-0.255	-0.128	-0.0633	-0.179	-0.0885	-0.0436		0.14	-0.25	-0.265	-0.13	-0.0675	0.68	-0.1179	-0.05458
											0.25	-0.255	-0.128	-0.0631	-0.178	-0.0883	-0.0435		0.15	-0.251	-0.265	-0.13	-0.0674	0.7	-0.11693	-0.05385
											0.26	-0.255	-0.128	-0.0631	-0.178	-0.0881	-0.0434		0.16	-0.25	-0.265	-0.13	-0.0674	0.72	-0.11574	-0.05293
											0.27	-0.254	-0.128	-0.063	-0.178	-0.088	-0.0432		0.17	-0.25	-0.265	-0.13	-0.0673	0.74	-0.11422	-0.05172
											0.28	-0.254	-0.128	-0.063	-0.177	-0.0878	-0.0431		0.18	-0.25	-0.264	-0.13	-0.0672	0.76	-0.11221	-0.05006
											0.29	-0.254	-0.127	-0.0629	-0.177	-0.0876	-0.043		0.19	-0.25	-0.264	-0.13	-0.0672	0.78	-0.10938	-0.04767
											0.3	-0.254	-0.128	-0.0629	-0.177	-0.0874	-0.0428		0.2	-0.249	-0.264	-0.13	-0.0671	0.8	-0.10517	-0.04399
											0.31	-0.254	-0.127	-0.0627	-0.176	-0.0872	-0.0427		0.21	-0.25	-0.264	-0.129	-0.067	0.82	-0.09861	-0.03816
											0.32	-0.253	-0.127	-0.0626	-0.176	-0.087	-0.0425		0.22	-0.249	-0.264	-0.129	-0.067	0.84	-0.08789	-0.02847
											0.33	-0.253	-0.127	-0.0627	-0.176	-0.0868	-0.0424		0.23	-0.249	-0.264	-0.129	-0.0669	0.86	-0.06978	-0.01198
											0.34	-0.253	-0.127	-0.0625	-0.175	-0.0866	-0.0423		0.24	-0.249	-0.264	-0.129	-0.0669	0.88	-0.03795	0.01665
											0.35	-0.253	-0.127	-0.0626	-0.175	-0.0864	-0.0421		0.25	-0.249	-0.263	-0.129	-0.0668	0.9	0.0183	0.06705
											0.36	-0.253	-0.127	-0.0625	-0.175	-0.0862	-0.042		0.26	-0.249	-0.263	-0.129	-0.0667	0.92	0.11857	0.15629
											0.37	-0.253	-0.126	-0.0624	-0.174	-0.086	-0.0418		0.27	-0.248	-0.263	-0.129	-0.0666	0.94	0.29697	0.31064
											0.38	-0.252	-0.126	-0.0623	-0.174	-0.0858	-0.0416		0.28	-0.248	-0.263	-0.129	-0.0666	0.96	0.6054	0.5685
											0.39	-0.252	-0.126	-0.0623	-0.174	-0.0856	-0.0415		0.29	-0.248	-0.263	-0.129	-0.0665	0.98	1.11618	0.97563
											0.4	-0.252	-0.126	-0.0621	-0.173	-0.0853	-0.0413		0.3	-0.248	-0.263	-0.129	-0.0664	1	1.9174	1.58246
											0.41	-0.251	-0.126	-0.062	-0.173	-0.0851	-0.0412		0.31	-0.248	-0.262	-0.128	-0.0664	1.02	3.1039	2.43184
											0.42	-0.251	-0.126	-0.062	-0.172	-0.0849	-0.041		0.32	-0.247	-0.262	-0.128	-0.0663	1.04	4.76156	3.55661
											0.43	-0.251	-0.126	-0.062	-0.172	-0.0847	-0.0408		0.33	-0.247	-0.262	-0.128	-0.0662	1.06	6.95516	4.97027
											0.44	-0.25	-0.125	-0.0616	-0.171	-0.0844	-0.0407		0.34	-0.247	-0.262	-0.128	-0.0661	1.08	9.72127	6.67328
											0.45	-0.251	-0.125	-0.0616	-0.171	-0.0842	-0.0405		0.35	-0.247	-0.262	-0.128	-0.066	1.1	13.066	8.6501
											0.46	-0.25	-0.125	-0.0617	-0.171	-0.084	-0.0403		0.36	-0.246	-0.262	-0.128	-0.066	1.12	16.971	10.8812
											0.47	-0.25	-0.125	-0.0616	-0.17	-0.0837	-0.0401		0.37	-0.246	-0.26	-0.128	-0.0659	1.14	21.4023	13.3425
											0.48	-0.25	-0.124	-0.0615	-0.17	-0.0834	-0.04		0.38	-0.246	-0.26	-0.128	-0.0658	1.16	26.3204	16.013
											0.49	-0.249	-0.124	-0.0612	-0.169	-0.0832	-0.0398		0.39	-0.246	-0.26	-0.127	-0.0657	1.18	31.28	18.7019
											0.5	-0.249	-0.124	-0.0611	-0.169	-0.0829	-0.0396		0.4	-0.245	-0.26	-0.127	-0.0656	1.2	37.0844	21.7468
											0.51	-0.249	-0.124	-0.0609	-0.168	-0.0827	-0.0394		0.41	-0.245	-0.26	-0.127	-0.0655		--	--
											0.52	-0.248	-0.124	-0.0606	-0.168	-0.0824	-0.0392		0.42	-0.245	-0.259	-0.127	-0.0654		--	--
											0.53	-0.248	-0.123	-0.0606	-0.167	-0.0821	-0.039		0.43	-0.245	-0.259	-0.127	-0.0653		--	--
											0.54	-0.248	-0.123	-0.0605	-0.167	-0.0818	-0.0388		0.44	-0.244	-0.259	-0.127	-0.0653		--	--
											0.55	-0.247	-0.123	-0.0604	-0.166	-0.0815	-0.0386		0.45	-0.244	-0.259	-0.127	-0.0652		--	--
											0.56	-0.247	-0.122	-0.06	-0.166	-0.0812	-0.0384		0.46	-0.243	-0.258	-0.126	-0.0651		--	--
											0.57	-0.246	-0.122	-0.06	-0.165	-0.0809	-0.0382		0.47	-0.243	-0.258	-0.126	-0.0649		--	--
											0.58	-0.246	-0.122	-0.0597	-0.164	-0.0806	-0.038		0.48	-0.243	-0.258	-0.126	-0.0648		--	--
											0.59	-0.246	-0.121	-0.0596	-0.164	-0.0802	-0.0377		0.49	-0.242	-0.258	-0.126	-0.0647		--	--
											0.6	-0.245	-0.121	-0.0592	-0.163	-0.0799	-0.0375		0.5	-0.242	-0.257	-0.126	-0.0646		--	--
											0.61	-0.244	-0.12	-0.0589	-0.163	-0.0795	-0.0373		0.51	-0.242	-0.257	-0.126	-0.0645		--	--
											0.62	-0.244	-0.12	-0.0587	-0.162	-0.0791	-0.037		0.52	-0.241	-0.257	-0.125	-0.0644		--	--
											0.63	-0.243	-0.119	-0.0582	-0.161	-0.0788	-0.0367		0.53	-0.241	-0.257	-0.125	-0.0643		--	--
											0.64	-0.242	-0.119	-0.0578	-0.16	-0.0784	-0.0365		0.54	-0.24	-0.256	-0.125	-0.0642		--	--
											0.65	-0.241	-0.118	-0.0575	-0.16	-0.0779	-0.0362		0.55	-0.24	-0.256	-0.125	-0.064		--	--
											0.66	-0.24	-0.118	-0.0572	-0.159	-0.0775	-0.0359		0.56	-0.24	-0.256	-0.125	-0.0639		--	--
											0.67	-0.239	-0.117	-0.0565	-0.158	-0.077	-0.0356		0.57	-0.239	-0.255	-0.124	-0.0638		--	--
											0.68	-0.238	-0.116	-0.0558	-0.157	-0.0765	-0.0352		0.58	-0.239	-0.255	-0.124	-0.0636		--	--
											0.69	-0.236	-0.115	-0.0551	-0.156	-0.0759	-0.0348		0.59	-0.238	-0.255	-0.124	-0.0635		--	--
											0.7	-0.235	-0.114	-0.0541	-0.155	-0.0754	-0.0344		0.6	-0.238	-0.254	-0.124	-0.0633		--	--
											0.71	-0.232	-0.112	-0.0531	-0.154	-0.0748	-0.034		0.61	-0.237	-0.254	-0.123	-0.0632		--	--
											0.72	-0.229	-0.111	-0.0517	-0.153	-0.0741	-0.0334		0.62	-0.237	-0.253	-0.123	-0.063		--	--
											0.73	-0.226	-0.108	-0.0498	-0.151	-0.0733	-0.0329		0.63	-0.236	-0.253	-0.123	-0.0628		--	--
											0.74	-0.222	-0.106	-0.0477	-0.15	-0.0725	-0.0322		0.64	-0.235	-0.252	-0.123	-0.0626		--	--
											0.75	-0.217	-0.103	-0.0452	-0.148	-0.0715	-0.0314		0.65	-0.235	-0.252	-0.122	-0.0624		--	--
											0.76	-0.211	-0.0992	-0.0418	-0.147	-0.0704	-0.0304		0.66	-0.234	-0.251	-0.122	-0.0622		--	--
											0.77	-0.203	-0.0942	-0.0375	-0.144	-0.0692	-0.0292		0.67	-0.234	-0.251	-0.122	-0.0619		--	--
											0.78	-0.193	-0.088	-0.0322	-0.142	-0.0677	-0.0274		0.68	-0.233	-0.25	-0.121	-0.0617		--	--
											0.79	-0.18	-0.0801	-0.0252	-0.139	-0.0659	-0.0256		0.69	-0.232	-0.249	-0.121	-0.0614		--	--
											0.8	-0.164	-0.0697	-0.0162	-0.136	-0.0637	-0.0232		0.7	-0.231	-0.249	-0.12	-0.061		--	--
											0.81	-0.143	-0.0564	-0.00479	-0.132	-0.061	-0.0203		0.71	-0.231	-0.248	-0.12	-0.0606		--	--
											0.82	-0.117	-0.0392	0.00981	-0.127	-0.0575	-0.0164		0.72	-0.23	-0.247	-0.119	-0.0601		--	--
											0.83	-0.0839	-0.0164	0.029	-0.12	-0.0531	-0.0117		0.73	-0.228	-0.246	-0.118	-0.0596		--	--
											0.84	-0.0429	0.0133	0.0536	-0.112	-0.0475	-0.00503		0.74	-0.228	-0.244	-0.117	-0.0589		--	--
											0.85	0.00749	0.0519	0.0853	-0.102	-0.0401	0.00394		0.75	-0.226	-0.243	-0.116	-0.0581		--	--
											0.86	0.0682	0.102	0.126	-0.089	-0.0305	0.016		0.76	-0.225	-0.241	-0.115	-0.057		--	--
											0.87	0.142	0.168	0.178	-0.0719	-0.0178	0.0322		0.77	-0.223	-0.239	-0.113	-0.0557		--	--
											0.88	0.229	0.252	0.243	-0.0495	-0.000876	0.0542		0.78	-0.221	-0.236	-0.111	-0.054		--	--
											0.89	0.328	0.361	0.326	-0.02	0.0215	0.0836		0.79	-0.219	-0.232	-0.109	-0.0518		--	--
											0.9	0.442	0.499	0.428	0.019	0.0515	0.123		0.8	-0.216	-0.228	-0.105	-0.0488		--	--
											0.91	0.569	0.673	0.552	0.0702	0.0913	0.176		0.81	-0.213	-0.222	-0.101	-0.0449		--	--
											0.92	0.709	0.889	0.702	0.138	0.144	0.247		0.82	-0.208	-0.215	-0.0946	-0.0396		--	--
											0.93	0.86	1.16	0.879	0.226	0.214	0.342		0.83	-0.203	-0.205	-0.0863	-0.0324		--	--
											0.94	1.02	1.48	1.09	0.34	0.305	0.465		0.84	-0.195	-0.191	-0.0751	-0.0227		--	--
											0.95	1.21	1.86	1.32	0.487	0.422	0.626		0.85	-0.186	-0.173	-0.0596	-0.00918		--	--
											0.96	1.39	2.31	1.59	0.674	0.571	0.832		0.86	-0.173	-0.148	-0.0387	0.00951		--	--
											0.97	1.58	2.84	1.88	0.908	0.759	1.09		0.87	-0.156	-0.114	-0.00946	0.0355		--	--
											0.98	1.79	3.43	2.2	1.2	0.993	1.42		0.88	-0.132	-0.0678	0.0311	0.0718		--	--
											0.99	2.01	4.11	2.55	1.55	1.28	1.81		0.89	-0.101	-0.00439	0.0876	0.122		--	--
											1	2.24	4.85	2.93	1.97	1.62	2.28		0.9	-0.0574	0.083	0.166	0.193		--	--
											1.01	2.47	5.68	3.33	2.47	2.02	2.84		0.91	0.0018	0.203	0.276	0.292		--	--
											1.02	2.71	6.57	3.74	3.05	2.49	3.49		0.92	0.0817	0.368	0.428	0.429		--	--
											1.03	2.97	7.53	4.18	3.71	3.03	4.24		0.93	0.189	0.595	0.638	0.62		--	--
											1.04	3.21	8.56	4.64	4.46	3.64	5.09		0.94	0.331	0.908	0.929	0.884		--	--
											1.05	3.5	9.64	5.11	5.3	4.32	6.04		0.95	0.515	1.34	1.33	1.24		--	--
											1.06	3.76	10.8	5.59	6.22	5.07	7.09		0.96	0.75	1.91	1.86	1.73		--	--
											1.07	4.03	12	6.09	7.23	5.89	8.24		0.97	1.04	2.68	2.58	2.38		--	--
											1.08	4.35	13.2	6.61	8.33	6.78	9.48		0.98	1.39	3.67	3.51	3.23		--	--
											1.09	4.66	14.5	7.14	9.5	7.74	10.8		0.99	1.81	4.94	4.71	4.33		--	--
											1.1	4.98	15.9	7.67	10.8	8.77	12.3		1	2.3	6.55	6.22	5.7		--	--
											1.11	5.27	17.3	8.21	12.1	9.86	13.8		1.01	2.85	8.51	8.07	7.4		--	--
											1.12	5.59	18.7	8.77	13.5	11	15.4		1.02	3.46	10.9	10.3	9.44		--	--
											1.13	5.9	20.2	9.32	15	12.2	17.1		1.03	4.13	13.7	12.9	11.9		--	--
											1.14	6.23	21.7	9.89	16.5	13.5	18.9		1.04	4.86	16.9	16	14.6		--	--
											1.15	6.59	23.2	10.5	18.2	14.8	20.7		1.05	5.63	20.5	19.4	17.8		--	--
											1.16	6.95	24.8	11	19.8	16.2	22.6		1.06	6.44	24.5	23.2	21.3		--	--
											1.17	7.3	26.4	11.6	21.6	17.6	24.6		1.07	7.3	29	27.4	25.2		--	--
											1.18	7.68	28	12.2	23.4	19.1	26.7		1.08	8.19	33.8	32	29.4		--	--
											1.19	8.08	29.6	12.8	25.2	20.6	28.7		1.09	9.11	38.9	36.9	34		--	--
											1.2	8.43	31.3	13.4	27.1	22.1	30.9		1.1	10.1	44.5	42.1	38.8		--	--
																			1.11	11	50.2	47.5	43.9		--	--
																			1.12	12	56.3	53.3	49.2		--	--
																			1.13	13.1	62.7	59.3	54.8		--	--
																			1.14	14.1	69.2	65.5	60.6		--	--
																			1.15	15.2	76	71.9	66.6		--	--
																			1.16	16.2	83.1	78.5	72.8		--	--
																			1.17	17.3	90.3	85.3	79.2		--	--
																			1.18	18.4	97.7	92.3	85.7		--	--
																			1.19	19.5	105	99.3	92.2		--	--
																			1.2	20.6	113	107	99.1		--	--
